# Supplementary material for: Cholinergic Receptor Nicotinic Beta 2 Subunit Promotes the Peritoneal Disseminating Metastasis of Colorectal Cancer
Source: Cancers (Basel). 2025 Jul 28;17(15):2485. doi: 10.3390/cancers17152485 (PMC12346510; doi:10.3390/cancers17152485)
Supplement: Supplementary file 1 [file cancers-17-02485-s001.zip]

Archive with 1 entries (1 files):
- cancers-3749996-supplementary.pdf
